# Supplementary material for: Surface Properties of Colloidal Particles Affect Colloidal Self-Assembly in Evaporating Self-Lubricating Ternary Droplets
Source: ACS Appl Mater Interfaces. 2021 Dec 21;14(1):2275–90. doi: 10.1021/acsami.1c19241 (PMC8763378; doi:10.1021/acsami.1c19241)
Supplement: Supplementary file 5 — am1c19241_si_005.zip [file am1c19241_si_005.zip]

Archive with 7 entries (7 files):
- amineCoated_dehydrated.tif
- amineCoated_hydrated.tif
- metadata.txt
- PEGylated_dehydrated.tif
- PEGylated_hydrated.tif
- unmodified_dehydrated.tif
- unmodified_hydrated.tif
