# Supplementary material for: Surface Properties of Colloidal Particles Affect Colloidal Self-Assembly in Evaporating Self-Lubricating Ternary Droplets
Source: ACS Appl Mater Interfaces. 2021 Dec 21;14(1):2275–90. doi: 10.1021/acsami.1c19241 (PMC8763378; doi:10.1021/acsami.1c19241)
Supplement: Supplementary file 5 — am1c19241_si_005.zip [file am1c19241_si_005.zip › metadata.txt]

TileScans consisting of 3x3 images were acquired, representing an imaged area of approximately 650x650 µm. 
Due to the flow, distortions of the droplets can occur in the overlap region of the automatically merged images.

These .tif files show the TileScan after placing the Tiles together into the 3x3 matrix.
Each .tif file is a multi-page tif file, where each page contains image obtained from the following channels of the confocal microscope:
1) Reflectance
2) Fluoroscence of Perylene (Oil)
3) Fluoroscence of Rhodamine (Silica particles)
4) Transmission

The files are named according to the silica particles used in the mixture.
